# Supplementary material for: Identification of Networks of Co-Occurring, Tumor-Related DNA Copy Number Changes Using a Genome-Wide Scoring Approach
Source: PLoS Comput Biol. 2010 Jan 1;6(1):e1000631. doi: 10.1371/journal.pcbi.1000631 (PMC2791203; doi:10.1371/journal.pcbi.1000631)
Supplement: Dataset S1 — This file contains information about the cell lines used in this study. (0.03 MB XLS) [file pcbi.1000631.s002.xls]

## Sheet: Overview Cell lines
Cell line name	Disease	Tcell	Bcell	p53Mutation	NrasMutation	KrasMutation	BRAFMutation	p16ARFMutation	Rb1 Mutation	EGFR mutation	PTENMutation	FGFR2Mutation	FBXW7Mutation	PIK3CAMutation	NOTCH1Mutation	TSC1Mutation	PDGFRAMutation	MSH2Mutation	FLT3Mutation
KASUMI-1	ALL	0	0	1	0	0	0	0	0	0	0	0	0	0	0	0	0	0	0
KY821	AmbL	0	0	1	1	0	0	0	0	0	0	0	0	0	0	0	0	0	0
HC-1	HCL	0	1	0	0	0	0	0	0	0	0	0	0	0	0	0	0	0	0
SKM-1	MDS	0	0	1	0	0	0	0	0	0	0	0	0	0	0	0	0	0	0
SIG-M5	AML	0	0	0	0	0	1	0	0	0	0	0	0	0	0	0	0	0	0
NKM-1	AML	0	0	0	0	0	0	1	0	0	0	0	0	0	0	0	0	0	0
NOMO-1	AML	0	0	1	0	1	0	1	0	0	0	0	0	0	0	0	0	0	0
QIMR-WIL	AML	0	0	0	0	0	0	0	0	0	0	0	0	0	0	0	0	0	0
P30-OHK	AML	0	0	0	0	0	0	1	0	0	0	0	0	0	0	0	0	0	0
OCI-AML2	AML	0	0	0	0	0	0	0	0	0	0	0	0	0	0	0	0	0	0
ALL-PO	ALL	0	0	1	0	0	0	0	0	0	0	0	0	0	0	0	0	0	0
BONNA-12	HCL	0	1	0	0	0	0	0	0	0	0	0	0	0	0	0	0	0	0
EoL-1-cell	HSS	0	0	0	0	0	0	1	0	0	0	0	0	0	0	0	0	0	0
GDM-1	AML	0	0	0	0	0	0	0	0	0	0	0	0	0	0	0	0	0	0
LC4-1	ALL	0	0	0	0	0	0	1	0	0	0	0	0	0	0	0	0	0	0
HL-60	AML	0	0	1	1	0	0	1	0	0	0	0	0	0	0	0	0	0	0
DEL	NSLy	0	0	1	0	0	0	0	0	0	0	0	0	0	0	0	0	0	0
U-266	MM	0	1	1	0	0	1	0	1	0	0	0	0	0	0	0	0	0	0
MUTZ-1	MDS	0	0	1	0	0	0	0	0	0	0	0	0	0	0	0	0	0	0
MONO-MAC-6	AML	0	0	0	0	0	0	0	1	0	0	0	0	0	0	0	0	0	0
MC-1010	AML	0	0	0	0	0	0	0	0	0	0	0	0	0	0	0	0	0	0
CMK	AML	0	0	1	0	0	0	1	0	0	0	0	0	0	0	0	0	0	0
SK-MM-2	MM	0	1	1	0	0	0	0	0	0	0	0	0	0	0	0	0	0	0
RPMI-8226	MM	0	1	1	0	1	0	0	0	1	0	0	0	0	0	0	0	0	0
CESS	AML	0	0	0	0	0	0	0	0	0	0	0	0	0	0	0	0	0	0
Ramos-2G6-4C10	BL	0	1	1	0	0	0	0	0	0	0	0	0	0	0	0	0	0	0
DOHH-2	DLBCL	0	1	0	0	0	0	1	0	0	0	0	0	0	0	0	0	0	0
JVM-3	CLL	0	1	0	0	0	1	0	0	0	0	0	0	0	0	0	0	0	0
IM-9	MM	0	1	0	1	0	0	0	0	0	0	0	0	0	0	0	0	0	0
RPMI-8866	CML	0	0	0	0	0	0	0	0	0	0	0	0	0	0	0	0	0	0
BL-41	BL	0	1	1	0	0	0	0	0	0	0	0	0	0	0	0	0	0	0
JVM-2	CLL	0	1	0	0	0	0	0	0	0	0	0	0	0	0	0	0	0	0
Raji	BL	0	1	1	0	0	0	0	0	0	0	0	0	0	0	0	0	0	0
NALM-1	CML	0	0	0	0	0	0	1	0	0	0	0	0	0	0	0	0	0	0
RPMI-6666	HL	0	1	0	0	0	0	0	0	0	0	0	0	0	0	0	0	0	0
U-698-M	B-ALL	0	1	1	0	0	0	0	0	0	0	0	0	0	0	0	0	0	0
EM-2	CML	0	0	1	0	0	0	1	0	0	0	0	0	0	0	0	0	0	0
KMOE-2	AML	0	0	1	1	0	0	0	1	0	0	0	0	0	0	0	0	0	0
LP-1	MM	0	1	1	0	0	0	0	0	0	0	0	0	0	0	0	0	0	0
BL-70	BL	0	1	1	0	0	0	0	0	0	0	0	0	0	0	0	0	0	0
KARPAS-422	DLBCL	0	1	1	0	0	0	0	0	0	1	0	0	0	0	0	0	0	0
DG-75	BL	0	1	1	0	0	0	0	0	0	0	0	0	0	0	0	0	0	0
EHEB	CLL	0	1	0	0	0	0	0	0	0	0	0	0	0	0	0	0	0	0
697	B-ALL	0	1	0	1	0	0	0	0	0	0	0	0	0	0	0	0	0	0
EB2	BL	0	1	1	0	0	0	0	0	0	0	0	0	0	0	0	0	0	0
NALM-6	B-ALL	0	1	0	1	0	0	1	0	0	0	0	0	0	0	0	0	0	0
GR-ST	B-ALL	0	1	1	0	0	0	0	1	0	0	0	0	0	0	0	0	0	0
OPM-2	MM	0	1	1	0	0	0	0	0	0	1	1	0	0	0	0	0	0	0
KMS-12-PE	MM	0	1	1	0	0	0	0	0	0	0	0	0	0	0	0	0	0	0
BV-173	CML	0	0	0	0	0	0	1	0	0	0	0	0	0	0	0	0	0	0
REH	B-ALL	0	1	1	0	0	0	1	0	0	0	0	0	0	0	0	0	0	0
SUP-B8	B-ALL	0	1	1	0	0	0	0	0	0	0	0	0	0	0	0	0	0	0
BALL-1	B-ALL	0	1	1	0	0	0	1	0	0	0	0	0	0	0	0	0	0	0
MN-60	B-ALL	0	1	0	0	0	0	1	0	0	0	0	0	0	0	0	0	0	0
CML-T1	CML	0	0	0	0	0	0	1	0	0	0	0	1	0	0	0	0	0	0
SUP-T1	T-ALL	1	0	1	0	0	0	1	0	0	0	0	0	1	0	0	0	0	0
MOLT-16	T-ALL	1	0	1	0	0	0	1	0	0	0	0	0	0	0	0	0	0	0
KE-37	T-ALL	1	0	1	1	0	0	1	0	0	1	0	0	0	1	0	0	0	0
HH	ATL	1	0	0	0	0	0	0	0	0	0	0	0	0	0	0	0	0	0
L-540	T-HL	1	0	0	0	0	0	0	0	0	0	0	0	0	0	0	0	0	0
ATN-1	T-ALL	1	0	0	0	0	0	0	0	0	0	0	0	0	0	0	0	0	0
KARPAS-299	ALCL	1	0	1	0	0	0	0	0	0	0	0	0	0	0	0	0	0	0
P12-ICHIKAWA	T-ALL	1	0	1	1	0	0	1	0	0	1	0	1	0	1	0	0	0	0
BE-13	T-ALL	1	0	1	0	0	0	0	0	0	0	0	0	0	1	1	0	0	0
CRO-AP5	NSLyB	0	1	0	0	0	0	0	0	0	0	0	0	0	0	0	0	0	0
GA-10-Clone-20	BL	0	1	0	0	0	0	0	0	0	0	0	0	0	0	0	0	0	0
HD-MY-Z	HL	0	0	1	1	0	0	1	0	0	0	0	0	0	0	0	0	0	0
TUR	NSLyB	0	1	1	0	0	0	0	0	0	1	0	0	0	0	0	0	0	0
K052	AML	0	0	1	1	0	0	0	0	0	0	0	0	0	0	0	0	0	0
KU812	CML	0	0	0	0	0	0	0	0	0	0	0	0	0	0	0	0	0	0
MHH-CALL-2	B-ALL	0	1	0	0	0	0	1	0	0	0	0	0	0	0	0	0	0	0
Daudi	BL	0	1	1	0	0	0	0	0	0	0	0	0	0	0	0	0	0	0
HT	NSLyB	0	1	1	0	0	0	0	0	0	1	0	0	0	0	0	0	0	0
JiyoyeP-2003	BL	0	1	1	0	0	0	0	0	0	0	0	0	0	0	0	0	0	0
RL	NSLyB	0	1	1	0	0	0	0	0	0	0	0	0	0	0	0	0	0	0
BC-1	NSLyB	0	1	0	0	0	0	0	0	0	0	0	0	0	0	0	0	0	0
ST486	BL	0	1	1	0	0	0	0	0	0	0	0	0	0	0	0	0	0	0
KM-H2	HL	0	0	0	0	0	0	0	0	0	0	0	0	0	0	0	0	0	0
K-562	CML	0	0	1	0	0	0	1	0	0	0	0	0	0	0	0	1	0	0
MOLT-13	T-ALL	1	0	1	1	0	0	1	0	0	0	0	1	0	0	0	0	1	0
LOUCY	T-ALL	1	0	1	0	0	0	0	0	0	0	0	0	0	0	0	0	0	0
ML-2	AML	0	0	0	0	1	0	1	0	0	0	0	0	0	0	0	0	0	0
P31-FUJ	AML	0	0	1	1	0	0	0	0	0	1	0	0	0	0	0	0	0	0
CTV-1	AML	0	0	0	0	0	0	1	1	0	0	0	1	0	1	0	0	0	1
RPMI-8402	T-ALL	1	0	1	0	0	0	1	0	0	1	0	1	0	1	0	0	0	0
MEG-01	CML	0	0	0	0	0	0	0	0	0	0	0	0	0	0	0	0	0	0
LAMA-84	CML	0	0	1	0	0	0	1	0	0	0	0	0	0	0	0	0	0	0
RS4-11	NSLyB	0	0	0	0	0	0	1	0	0	0	0	0	0	0	0	0	0	0
C8166	ATL	1	0	0	1	0	0	0	0	0	0	0	0	0	0	0	0	0	0
Mo-T	HCL	0	1	0	0	0	0	0	0	0	0	0	0	0	0	0	0	0	0
KARPAS-45	T-ALL	1	0	1	0	0	0	1	0	0	1	0	1	0	0	0	0	0	0
TALL-1	T-ALL	1	0	1	1	0	0	0	0	0	0	0	0	0	0	0	0	0	0
MJ	MF-SS	1	0	0	0	0	0	0	0	0	0	0	0	0	0	0	0	0	0
SU-DHL-1	ALCL	1	0	1	0	0	0	0	0	0	0	0	0	0	0	0	0	0	0
SCC-3	NSLyB	0	1	0	0	0	0	0	0	0	0	0	0	0	0	0	0	0	0

## Sheet: Abbreviations
Abbreviations
ALL	Acute Lymphoblastic Leukemia
T-ALL	T cell Acute Lymphoblastic Leukemia
B-ALL	B-cell Acute Lymphoblastic Leukemia
AmbL	Ambiguous Leukemia
HCL	Hairy Cell Leukemia
MDS	myelodysplastic syndrome
AML	acute myeloid leukaemia
HSS	hypereosinophilic syndrome
NSLy	Not Specified Lymphoma
NSLyB	Not Specified B-cell Lymphoma
MM	Multiple myeloma
BL	Burkitt lymphoma
DLBCL	diffuse large B cell lymphoma
CLL	chronic lymphocytic leukaemia
CML	chronic myeloid leukaemia
HL	Hodgkin Lymphoma
T-HL	T-cell like Hodgkin Lymphoma
ATL	Adult T-cell leukemia/lymphoma
ALCL	anaplastic large cell lymphoma
MF-SS	Mycosis Fungoides-Sezary syndrome
